# Supplementary material for: Quercetin-Loaded Ginkgo Starch Nanoparticles: A Promising Strategy to Improve Bioactive Delivery and Cellular Homeostasis in Functional Foods
Source: Foods. 2025 May 26;14(11):1890. doi: 10.3390/foods14111890 (PMC12155164; doi:10.3390/foods14111890)
Supplement: Supplementary file 1 [file foods-14-01890-s001.zip]

Archive with 1 entries (1 files):
- foods-3622558-Supplementary.pdf
